# Supplementary material for: CRISPR/Cas with ribonucleoprotein complexes and transiently selected telomere vectors allows highly efficient marker-free and multiple genome editing in Botrytis cinerea
Source: PLoS Pathog. 2020 Aug 17;16(8):e1008326. doi: 10.1371/journal.ppat.1008326 (PMC7451986; doi:10.1371/journal.ppat.1008326)
Supplement: S1 Table — Conidia of B. cinerea strains containing vectors pFB2N, pTEL-BcCas9GFP-NLS-Stux2 and pFB2N (stable HygR strain Bcgfp1 (25) and stable FenR strain niaD-fferg27 as controls) were transferred from solid media containing ME+Hyg and ME+Fen, respectively, to the edge of a non-selective ME plate and allowed to grow and sporulate for 7 d. From this plate, conidia were harvested from a ca. 1 cm2 area above the site of inoculation (site A) and from a similar area at 4 cm distance from the inoculation site. The conidia were transferred at low density to either ME+Hyg or ME+Fen plates. After 20 h incubation, the germination rate from 100–500 spores was determined. n.a.: not analysed. (XLSX) [file ppat.1008326.s014.xlsx]

## Sheet: Tabelle1
	S1 Table. Instability of pTEL vectors in B. cinerea under non-selective culture conditions.
	Strain	Resistance	Medium/ site of conidia harvest	Germination rate on selective medium
				Exp. A	Exp. B	Exp. C
	B05.10	---	ME (control)	0	0	0
	Bcgfp1	HygR	ME/ site B	1	95.0%	98.0%
	B05.10 (pFB2N)	HygR	ME+Hyg (control)	92.0%	97.5%	n.a.
			ME/ site A	0.26%	3.3%	0.2%
			ME/ site B	n.a.	1.7%	<0.1%
	B05.10 (pTEL-BcCas9GFP-NLS-Stux2)	HygR	ME+Hyg (control)	95.0%	97.5%	n.a.
			ME/ site A	4.0%	2.5%	2.0%
			ME/ site B	n.a.	0.5%	0.75%
	niaD-fferg27	FenR	ME/ site B	97.7%	n.a.	n.a.
	B05.10 (pFB2N-fferg27)	FenR	ME+Fen (control)	92.2%	n.a.	n.a.
			ME/ site A	36.4%	n.a.	n.a.
			ME/ site B	4.5%	n.a.	n.a.
