# Supplementary material for: CRISPR/Cas with ribonucleoprotein complexes and transiently selected telomere vectors allows highly efficient marker-free and multiple genome editing in Botrytis cinerea
Source: PLoS Pathog. 2020 Aug 17;16(8):e1008326. doi: 10.1371/journal.ppat.1008326 (PMC7451986; doi:10.1371/journal.ppat.1008326)
Supplement: S2 Table — CRISPR/Cas components used and results of (co-) transformations with strain Guy11 and Guy11ku80. Transformations with the same letter were done with the same batch of protoplasts. (XLSX) [file ppat.1008326.s015.xlsx]

## Sheet: Tabelle1
	S2 Table. pTEL-mediated editing in MoALB1 via NHEJ in M. oryzae.
	Experi-ment	M. oryzae strain	Cas9-SV40x4/	pTEL-Fen	FenR colonies		White FenR colonies (editing rate)
			MoALB1 sgRNA		Total	Tested
	B	Guy11	---	1 µg	18	---	---
	B	Guy11	---	2 µg	200	---	---
	C	Guy11	---	2 µg	555	---	---
	C	Guy11	---	4 µg	3.8	---	---
	D	Guy11	---	4 µg	4	---	---
	D	Guy11ku80	---	4 µg	3	---	---
	E	Guy11ku80	---	12 µg	1.5	---	---
	E	Guy11ku80	6 µg/ 2 µg	12 µg	300	72	5 (7%)
	B	Guy11	6 µg/ 2 µg	6 µg	96	36	17 (47%)
	C	Guy11	6 µg/ 2 µg	6 µg	280	35	17 (49%)
	C	Guy11	6 µg/ 2 µg	3 µg	120	36	13 (36%)
