# Supplementary material for: CRISPR/Cas with ribonucleoprotein complexes and transiently selected telomere vectors allows highly efficient marker-free and multiple genome editing in Botrytis cinerea
Source: PLoS Pathog. 2020 Aug 17;16(8):e1008326. doi: 10.1371/journal.ppat.1008326 (PMC7451986; doi:10.1371/journal.ppat.1008326)
Supplement: S3 Table — (XLSX) [file ppat.1008326.s016.xlsx]

## Sheet: Sheet1
S3 Table. sdhB codon 272 mixed amino acid repair template (20 x 500 bp).
Name	Codon	Sequence
sdhB-272A-500	GCT	aggaaaagaatacttgcaatctaaggaggatcgtaagaagcttgatggactttacgaatgtattctctgcgcatgctgctcgacatcttgcccctcctactggtggaacagtgaggagtacttgggaccagctatcttgttgcagagttacagatggcttgcagattcccgtgatcagaagaaggaagaacgtaaggcTgcAttggataacagcatgagtttgtacagatgtGCTactattctcaactgctcTagAacatgtccgaagggattgaatcctggtttggcaattgcggaAatCaagaaAgaaatggctttctaagaagtctttaaaaatgatatcaatgagggggcttgatgagatagcatttcagcaattggttgtggtgttttgggcgg…
sdhB-272C-500	TGT	aggaaaagaatacttgcaatctaaggaggatcgtaagaagcttgatggactttacgaatgtattctctgcgcatgctgctcgacatcttgcccctcctactggtggaacagtgaggagtacttgggaccagctatcttgttgcagagttacagatggcttgcagattcccgtgatcagaagaaggaagaacgtaaggcTgcAttggataacagcatgagtttgtacagatgtTGTactattctcaactgctcTagAacatgtccgaagggattgaatcctggtttggcaattgcggaAatCaagaaAgaaatggctttctaagaagtctttaaaaatgatatcaatgagggggcttgatgagatagcatttcagcaattggttgtggtgttttgggcgg…
sdhB-272D-500	GAT	aggaaaagaatacttgcaatctaaggaggatcgtaagaagcttgatggactttacgaatgtattctctgcgcatgctgctcgacatcttgcccctcctactggtggaacagtgaggagtacttgggaccagctatcttgttgcagagttacagatggcttgcagattcccgtgatcagaagaaggaagaacgtaaggcTgcAttggataacagcatgagtttgtacagatgtGATactattctcaactgctcTagAacatgtccgaagggattgaatcctggtttggcaattgcggaAatCaagaaAgaaatggctttctaagaagtctttaaaaatgatatcaatgagggggcttgatgagatagcatttcagcaattggttgtggtgttttgggcgg…
sdhB-272E-500	GAA	aggaaaagaatacttgcaatctaaggaggatcgtaagaagcttgatggactttacgaatgtattctctgcgcatgctgctcgacatcttgcccctcctactggtggaacagtgaggagtacttgggaccagctatcttgttgcagagttacagatggcttgcagattcccgtgatcagaagaaggaagaacgtaaggcTgcAttggataacagcatgagtttgtacagatgtGAAactattctcaactgctcTagAacatgtccgaagggattgaatcctggtttggcaattgcggaAatCaagaaAgaaatggctttctaagaagtctttaaaaatgatatcaatgagggggcttgatgagatagcatttcagcaattggttgtggtgttttgggcgg…
sdhB-272F-500	TTC	aggaaaagaatacttgcaatctaaggaggatcgtaagaagcttgatggactttacgaatgtattctctgcgcatgctgctcgacatcttgcccctcctactggtggaacagtgaggagtacttgggaccagctatcttgttgcagagttacagatggcttgcagattcccgtgatcagaagaaggaagaacgtaaggcTgcAttggataacagcatgagtttgtacagatgtTTCactattctcaactgctcTagAacatgtccgaagggattgaatcctggtttggcaattgcggaAatCaagaaAgaaatggctttctaagaagtctttaaaaatgatatcaatgagggggcttgatgagatagcatttcagcaattggttgtggtgttttgggcgg…
sdhB-272G-500	GGA	aggaaaagaatacttgcaatctaaggaggatcgtaagaagcttgatggactttacgaatgtattctctgcgcatgctgctcgacatcttgcccctcctactggtggaacagtgaggagtacttgggaccagctatcttgttgcagagttacagatggcttgcagattcccgtgatcagaagaaggaagaacgtaaggcTgcAttggataacagcatgagtttgtacagatgtGGAactattctcaactgctcTagAacatgtccgaagggattgaatcctggtttggcaattgcggaAatCaagaaAgaaatggctttctaagaagtctttaaaaatgatatcaatgagggggcttgatgagatagcatttcagcaattggttgtggtgttttgggcgg…
sdhB-272H-500	CAT	aggaaaagaatacttgcaatctaaggaggatcgtaagaagcttgatggactttacgaatgtattctctgcgcatgctgctcgacatcttgcccctcctactggtggaacagtgaggagtacttgggaccagctatcttgttgcagagttacagatggcttgcagattcccgtgatcagaagaaggaagaacgtaaggcTgcAttggataacagcatgagtttgtacagatgtCATactattctcaactgctcTagAacatgtccgaagggattgaatcctggtttggcaattgcggaAatCaagaaAgaaatggctttctaagaagtctttaaaaatgatatcaatgagggggcttgatgagatagcatttcagcaattggttgtggtgttttgggcgg…
sdhB-272I-500	ATT	aggaaaagaatacttgcaatctaaggaggatcgtaagaagcttgatggactttacgaatgtattctctgcgcatgctgctcgacatcttgcccctcctactggtggaacagtgaggagtacttgggaccagctatcttgttgcagagttacagatggcttgcagattcccgtgatcagaagaaggaagaacgtaaggcTgcAttggataacagcatgagtttgtacagatgtATTactattctcaactgctcTagAacatgtccgaagggattgaatcctggtttggcaattgcggaAatCaagaaAgaaatggctttctaagaagtctttaaaaatgatatcaatgagggggcttgatgagatagcatttcagcaattggttgtggtgttttgggcgg…
sdhB-272K-500	AAG	aggaaaagaatacttgcaatctaaggaggatcgtaagaagcttgatggactttacgaatgtattctctgcgcatgctgctcgacatcttgcccctcctactggtggaacagtgaggagtacttgggaccagctatcttgttgcagagttacagatggcttgcagattcccgtgatcagaagaaggaagaacgtaaggcTgcAttggataacagcatgagtttgtacagatgtAAGactattctcaactgctcTagAacatgtccgaagggattgaatcctggtttggcaattgcggaAatCaagaaAgaaatggctttctaagaagtctttaaaaatgatatcaatgagggggcttgatgagatagcatttcagcaattggttgtggtgttttgggcgg…
sdhB-272L-500	TTG	aggaaaagaatacttgcaatctaaggaggatcgtaagaagcttgatggactttacgaatgtattctctgcgcatgctgctcgacatcttgcccctcctactggtggaacagtgaggagtacttgggaccagctatcttgttgcagagttacagatggcttgcagattcccgtgatcagaagaaggaagaacgtaaggcTgcAttggataacagcatgagtttgtacagatgtTTGactattctcaactgctcTagAacatgtccgaagggattgaatcctggtttggcaattgcggaAatCaagaaAgaaatggctttctaagaagtctttaaaaatgatatcaatgagggggcttgatgagatagcatttcagcaattggttgtggtgttttgggcgg…
sdhB-272M-500	ATG	aggaaaagaatacttgcaatctaaggaggatcgtaagaagcttgatggactttacgaatgtattctctgcgcatgctgctcgacatcttgcccctcctactggtggaacagtgaggagtacttgggaccagctatcttgttgcagagttacagatggcttgcagattcccgtgatcagaagaaggaagaacgtaaggcTgcAttggataacagcatgagtttgtacagatgtATGactattctcaactgctcTagAacatgtccgaagggattgaatcctggtttggcaattgcggaAatCaagaaAgaaatggctttctaagaagtctttaaaaatgatatcaatgagggggcttgatgagatagcatttcagcaattggttgtggtgttttgggcgg…
sdhB-272N-500	AAT	aggaaaagaatacttgcaatctaaggaggatcgtaagaagcttgatggactttacgaatgtattctctgcgcatgctgctcgacatcttgcccctcctactggtggaacagtgaggagtacttgggaccagctatcttgttgcagagttacagatggcttgcagattcccgtgatcagaagaaggaagaacgtaaggcTgcAttggataacagcatgagtttgtacagatgtAATactattctcaactgctcTagAacatgtccgaagggattgaatcctggtttggcaattgcggaAatCaagaaAgaaatggctttctaagaagtctttaaaaatgatatcaatgagggggcttgatgagatagcatttcagcaattggttgtggtgttttgggcgg…
sdhB-272P-500	CCA	aggaaaagaatacttgcaatctaaggaggatcgtaagaagcttgatggactttacgaatgtattctctgcgcatgctgctcgacatcttgcccctcctactggtggaacagtgaggagtacttgggaccagctatcttgttgcagagttacagatggcttgcagattcccgtgatcagaagaaggaagaacgtaaggcTgcAttggataacagcatgagtttgtacagatgtCCAactattctcaactgctcTagAacatgtccgaagggattgaatcctggtttggcaattgcggaAatCaagaaAgaaatggctttctaagaagtctttaaaaatgatatcaatgagggggcttgatgagatagcatttcagcaattggttgtggtgttttgggcgg…
sdhB-272Q-500	CAA	aggaaaagaatacttgcaatctaaggaggatcgtaagaagcttgatggactttacgaatgtattctctgcgcatgctgctcgacatcttgcccctcctactggtggaacagtgaggagtacttgggaccagctatcttgttgcagagttacagatggcttgcagattcccgtgatcagaagaaggaagaacgtaaggcTgcAttggataacagcatgagtttgtacagatgtCAAactattctcaactgctcTagAacatgtccgaagggattgaatcctggtttggcaattgcggaAatCaagaaAgaaatggctttctaagaagtctttaaaaatgatatcaatgagggggcttgatgagatagcatttcagcaattggttgtggtgttttgggcgg…
sdhB-272R-500	AGA	aggaaaagaatacttgcaatctaaggaggatcgtaagaagcttgatggactttacgaatgtattctctgcgcatgctgctcgacatcttgcccctcctactggtggaacagtgaggagtacttgggaccagctatcttgttgcagagttacagatggcttgcagattcccgtgatcagaagaaggaagaacgtaaggcTgcAttggataacagcatgagtttgtacagatgtAGAactattctcaactgctcTagAacatgtccgaagggattgaatcctggtttggcaattgcggaAatCaagaaAgaaatggctttctaagaagtctttaaaaatgatatcaatgagggggcttgatgagatagcatttcagcaattggttgtggtgttttgggcgg…
sdhB-272S-500	TCT	aggaaaagaatacttgcaatctaaggaggatcgtaagaagcttgatggactttacgaatgtattctctgcgcatgctgctcgacatcttgcccctcctactggtggaacagtgaggagtacttgggaccagctatcttgttgcagagttacagatggcttgcagattcccgtgatcagaagaaggaagaacgtaaggcTgcAttggataacagcatgagtttgtacagatgtTCTactattctcaactgctcTagAacatgtccgaagggattgaatcctggtttggcaattgcggaAatCaagaaAgaaatggctttctaagaagtctttaaaaatgatatcaatgagggggcttgatgagatagcatttcagcaattggttgtggtgttttgggcgg…
sdhB-272T-500	ACA	aggaaaagaatacttgcaatctaaggaggatcgtaagaagcttgatggactttacgaatgtattctctgcgcatgctgctcgacatcttgcccctcctactggtggaacagtgaggagtacttgggaccagctatcttgttgcagagttacagatggcttgcagattcccgtgatcagaagaaggaagaacgtaaggcTgcAttggataacagcatgagtttgtacagatgtACAactattctcaactgctcTagAacatgtccgaagggattgaatcctggtttggcaattgcggaAatCaagaaAgaaatggctttctaagaagtctttaaaaatgatatcaatgagggggcttgatgagatagcatttcagcaattggttgtggtgttttgggcgg…
sdhB-272V-500	GTT	aggaaaagaatacttgcaatctaaggaggatcgtaagaagcttgatggactttacgaatgtattctctgcgcatgctgctcgacatcttgcccctcctactggtggaacagtgaggagtacttgggaccagctatcttgttgcagagttacagatggcttgcagattcccgtgatcagaagaaggaagaacgtaaggcTgcAttggataacagcatgagtttgtacagatgtGTTactattctcaactgctcTagAacatgtccgaagggattgaatcctggtttggcaattgcggaAatCaagaaAgaaatggctttctaagaagtctttaaaaatgatatcaatgagggggcttgatgagatagcatttcagcaattggttgtggtgttttgggcgg…
sdhB-272W-500	TGG	aggaaaagaatacttgcaatctaaggaggatcgtaagaagcttgatggactttacgaatgtattctctgcgcatgctgctcgacatcttgcccctcctactggtggaacagtgaggagtacttgggaccagctatcttgttgcagagttacagatggcttgcagattcccgtgatcagaagaaggaagaacgtaaggcTgcAttggataacagcatgagtttgtacagatgtTGGactattctcaactgctcTagAacatgtccgaagggattgaatcctggtttggcaattgcggaAatCaagaaAgaaatggctttctaagaagtctttaaaaatgatatcaatgagggggcttgatgagatagcatttcagcaattggttgtggtgttttgggcgg…
sdhB-272Y-500	TAT	aggaaaagaatacttgcaatctaaggaggatcgtaagaagcttgatggactttacgaatgtattctctgcgcatgctgctcgacatcttgcccctcctactggtggaacagtgaggagtacttgggaccagctatcttgttgcagagttacagatggcttgcagattcccgtgatcagaagaaggaagaacgtaaggcTgcAttggataacagcatgagtttgtacagatgtTATactattctcaactgctcTagAacatgtccgaagggattgaatcctggtttggcaattgcggaAatCaagaaAgaaatggctttctaagaagtctttaaaaatgatatcaatgagggggcttgatgagatagcatttcagcaattggttgtggtgttttgggcgg…
