# Supplementary material for: CRISPR/Cas with ribonucleoprotein complexes and transiently selected telomere vectors allows highly efficient marker-free and multiple genome editing in Botrytis cinerea
Source: PLoS Pathog. 2020 Aug 17;16(8):e1008326. doi: 10.1371/journal.ppat.1008326 (PMC7451986; doi:10.1371/journal.ppat.1008326)
Supplement: S4 Table — 1 2x107 protoplasts were transformed with 10μg pTEL-Fen, 6μg Cas9-2μg sdhB272-RNP, and 10μg sdhB-272(x20) repair template. 2To determine the fraction of edited transformants, DNA of individual transformants was prepared, amplified with primers TL151_SdhB_OS_F/ TL152_SdhB_OS_R covering the edited region, and digested with either XhoI (cut in WT sdhB DNA) or XbaI (cut in edited sdhB DNA). n.a.: not analysed. (XLSX) [file ppat.1008326.s017.xlsx]

## Sheet: Tabelle1
	S4 Table. Results of cotransformation of B. cinerea with pTEL-Fen, sdhB272-sgRNA-RNP and 500bp sdhB-272 (x20) repair template.
	Transfor-mation1	sgRNA	FenR colonies/ transformation	Sequenced transformants	Editing frequency
					Counted2	Illumina seq.
	A	sdhB272-1	820	---	9/72 (12.5%)	n.a.
	A	sdhB272-2	1100	---	12/96 (12.5%)	n.a.
	B	sdhB272-1	2680	---	10/41 (24%)	n.a.
	C	sdhB272-2	2200	---	11/26 (41%)	n.a.
	D	sdhB272-2	4820	6100	n.a.	31.6%
	E	sdhB272-2	6680	6200	n.a.	21.4%
	F	sdhB272-1	7080	10400	n.a.	11.4%
