# Supplementary material for: CRISPR/Cas with ribonucleoprotein complexes and transiently selected telomere vectors allows highly efficient marker-free and multiple genome editing in Botrytis cinerea
Source: PLoS Pathog. 2020 Aug 17;16(8):e1008326. doi: 10.1371/journal.ppat.1008326 (PMC7451986; doi:10.1371/journal.ppat.1008326)
Supplement: S5 Table — The table shows positions which were covered by ≥10 clean sequence reads in the B05.10 reference (WT) and all other strains, and which contained ≥10% altered reads (Mutation) in one of the transformed strains. The numbers indicate the fractions of altered reads. *1: T(AGAGGGAG)6A(GA)3GGGA(GGGAGAGA)2GGGAGA; *2: T(AGAGGGAG)6AGAGG(GA)5(GGGA)2(GAGAGGGA)2GA *3: A(AAAAAAAG)5; *4: A(AAAAAAAG)3. (XLSX) [file ppat.1008326.s018.xlsx]

## Sheet: SNPs-paper-table-paper
	S5 Table. Off-target mutations in transformed and Cas9-RNP edited B. cinerea strains.
	Genomic position	WT	Mutation	Bcin Gene_ID (name)	Type of change	Sod1-GFP	bot2 boa6-6	nep2		pTEL-Fen			sdhB272
								mf	NatR	3	4	8	Leu	Met	Tyr	Val
	2:222822	G	A												x
	2:2704332	C	G									x
	2:2792848	G	A	02g07770 (Bcnep2)	(upstream)				x
	3:48	CT	CTT	(Telomere)					x
	3:62	A	G	(Telomere)			x
	4:498032	G	A	04g01290	Ser229Phe						x
	4:1470804	G	A	04g04130	His75His			x
	6:715141	T	C	06g02020 (Bcap11)	(upstream)			x
	7:643925	A(G)26	A(G)6									x
	7:800310	TA	T													x
	8:762455	G	A	08g02010	Thr897Ile											x
	8:1127394	GTAATATAA	GTAA												x
	8:1382395	G	A	08g03580	Asn11Asn								x
	8:1540923	A	C	08g03990	(upstream)		x
	8:2539683	T	C											x
	9:619982	C	A	09g01620 (Bccry2)	Gln27Lys		x
	9:797444	C	T	09g02140	Ser58Leu				x
	11:461652	C	T	11g01360	(downstream)						x
	12:1587812	C	T	12g04680	Gly749Asp							x
	13:505818	G	A	13g01370	Ser117Phe	x
	13:658932	TAGAG…*1	TAGAG…*2											x
	13:1853795	T	C	13g04920	(3rd intron)					x
	14:390586	G	A	14g00880	(upstream)						x
	14:1261541	AAAAA…*3	AAAAA…*4				x
	14:1912376	G	C	14g04920	Pro208Pro					x
	15:271464	A	G	15g00730	Glu147Glu							x
				Number of off-target mutations		1	4	2	3	2	3	4	1	2	2	2
	TAGAG…*1: T(AGAGGGAG)6A(GA)3GGGA(GGGAGAGA)2GGGAGA; TAGAG…*2: T(AGAGGGAG)6AGAGG(GA)5(GGGA)2(GAGAGGGA)2GA
	AAAAA…*3: A(AAAAAAAG)5; AAAAA…*4: A(AAAAAAAG)3
