# Supplementary material for: CRISPR/Cas with ribonucleoprotein complexes and transiently selected telomere vectors allows highly efficient marker-free and multiple genome editing in Botrytis cinerea
Source: PLoS Pathog. 2020 Aug 17;16(8):e1008326. doi: 10.1371/journal.ppat.1008326 (PMC7451986; doi:10.1371/journal.ppat.1008326)
Supplement: S6 Table — (XLSX) [file ppat.1008326.s019.xlsx]

## Sheet: Tabelle1
	S6 Table. Oligonucleotides used
	Name	5‘ to 3‘ sequence	Purpose
	pFAC1-del1	GATCTAGGCCTGCAGGATG	Generation of pFB2N from pFAC1
	pFAC1-del2	CTAGCATCCTGCAGGCCTA
	FB108	TTATACAGCTGAGCAAATCGCCGGCGATCAGCATG	Truncation of pFB2N
	FB109	CTGATCGCCGGCGATTTGCTCAGCTGTA
	bos1-checkF	GGGTGAGATACTCCAACTGCAA	Sequencing of Bos1 mutants
	bos1-checkR	CGCACTTGTGTGGTGAGGTTA
	TL29 pBS_ol_bos 3.REV	CGGGCCCCCCCTCGAGGTCGACGGTATCGATAAGCTTGATCTCTCCAGATGCCTCGACA	Generation of Bos1 insertion construct with a FenR cassette
	TL30 pBS_ol_Bos1 3.FOR	GATGTATCAGTGAGCCTAGGTGGGGGTCAA
	TL31 pBS_ol_Bos1 1.FOR	CTCTAGAACTAGTGGATCCCCCGGGCTGCAGGAATTCGATTCACAGTCAATAATCAAACCCTGC
	TL32 pBS_ol_Bos1 1.REV	CCAGCCAAGCCCAAAAAATGAGAATACCTTCAGTTCCTACATCTCTTGCTACG
	TL33 Fen_ol_Bos1 2.FOR	GTAGGAACTCAAGGTATTCTCATTTTTTGG
	TL34 Fen_ol_Bos1 2.REV	CGATTTCTGCTTGACCCCCACCTAGGCTCA
	TL37_Fen_fw	CATTTTTTGGGCTTGGCTGGAG	FenR cassette
	TL38_Fen_rev	AGGCTCACTGATACATCTGGC
	TL65_Bos1_Fen30_fw	AGCAAGAGATGTAGGAACTGAAGGT	Synthesis of RTs targeting Bos1 amplified from pBS_bos1_KO_Fen
	TL66_Bos1_Fen30_rev	TGGACGCCTTCGATTTCTGCT
	TL67_Bos1_Fen40_fw	TCACCCGCGTAGCAAGAGAT
	TL68_Bos1_Fen40_rev	CCACATGCCCTGGACGC
	TL69_Bos1_Fen60_fw	GAGAACGTTCGCCGCCG
	TL70_Bos1_Fen60_rev	ACGTTCACTATCAATGTGTTCCACATG
	TL113 60bp Bos1 PD FW	GAACGAGAACTTGCGGCCTTGGTATCCAGAGTCCAAAGATTAGAAGCAAGGGCGATCACATGCTGGCCTTTTGCTCACATGCATG	PAM distant RT targeting Bos1 amplified from pTEL-Fen
	TL114 60bp Bos1 PD RV	TTGAATACTGTCCCTCAGATTGTACACCATCTGGTTGATCTTTCGCTTCAGCTCATCCATATCGCCGGAAAGGACCCGCAAATG
	TL116 Sod_GFP FW	GCTTGTGGTATGTTATTCCTTCTATGAAGATGCAGTTTCTGGACACATGACTAACATCATCACAGGTGTTATCGGTATTGCTGCAATGGTTTCCAAGGGTGAGGTAAGTA	RT synthesis for sod1-GFP fusion amplified from pNAH-OGG
	TL134 Sod-GFP no R RV	GATTGCTTTTCTGTTAAAACTACCTAGACACAGCCGGCAAACTAAGCTAAATGATCCATACTAAGCGGCCGCTTTGTAAAGTTC
	TL 170 Nep1 KO F	CAGCATCAACAGCATCAGCTTCCATTCCATATTCATTACATTCCACATTACCACTTTCGTATCGCCGGAAAGGACCCGCAAATG	RT synthesis for marker-free nep1 k.o.
	TL 171 Nep1 KO R	ACGATCTCTGACAGGACAAACTTCCAGATTCTCCAGAACTCTATCTAGTAAGAAAGAACTTGCTGGCCTTTTGCTCACATGCATG
	TL 172 Nep2 KO F	CACACATCTATTAATCGCTCTCTCCTCTTAGTTACAAGGAAAATCCAGACAAACTTCATCTGCTGGCCTTTTGCTCACATGCATG	RT synthesis for marker-free nep2 k.o.
	TL 173 Nep2 KO R	GCAAAAGCCAATAGACTCCCAGAATATAGCCCCTTATATTCATACATAAAGACACAAAGTATCGCCGGAAAGGACCCGCAAATG
	TL143 Nep1 seq F	TCTGGTGCCGATTGAATACATCAAGTG	Check for nep1 k.o.
	TL144 Nep1 seq R	CGTTGGCTTATTCAATGCGGAGG
	TL145 Nep2 seq F	GAACTTTGAATAGTGGGCAGTTGGG	Check for nep2 k.o.
	TL146 Nep2 seq R	ACAAGGCGACCATGATTATTTCTGG
	TL118 boa6 RT FW	CTCCATTGAAAAAGCTGAGTTTTCGCAACCTCTTTGCACAGCCCTACAGATTGCTCTTGTTGCTGGCCTTTTGCTCACATGCATG	RT synthesis for boa6 k.o. (CypR marker)
	TL 119 boa6 RT RV	GCAAAAACGCCTCTATCGTCAAGTGTCGACTTTGCTTTTTCGATAGCATCTTTGTTGCCGATCGCCGGAAAGGACCCGCAAATG
	TniaD_ol_CypR_FW	ACCATCCTTTTGGCGAAGAATAAGTAACTGAGAGGTGGTTTAGATATGG	Integration check boa6 k.o.
	TL 129 Boa6 KO R	CTTTTGCAGCTATGCTGACGGCCTCG
	TL157 Boa6 WT FW	GGGGTCACATTCTCTGCTGTAGTCGG	Check for WT nuclei in boa6 k.o.
	TL158 Boa6 WT RV	GTGACTGTCTTTGGAGCATTACTAGCCGC
	TL 120 Bot2 RT FW	AAGGACACCTGAAGGAAGATCCCGCCGCCGCAGCGGAGGAGGTGAAGCAGACCATTGCCATGCTGGCCTTTTGCTCACATGCATG	RT synthesis for bot2 k.o. (FenR marker)
	TL 121 Bot2 RT RV	CCTTGACTGGACACAGCTTTTAACCGATCCCAACATTGTTGGAAGACATATCGAATGGGAATCGCCGGAAAGGACCCGCAAATG
	TL 130 Fen check F	AACTGGGCGCCGAATGCTGGG	Integration check bot2 k.o.
	TL 132 Bot2 KO R	TCGTCAAGCCATGCCAGAGACTCGTGG
	TL 133 Bot2 KO F	CGACGATCGTACGTTGCTCTTAGTCATTGGACG	Check for WT nuclei in bot2 k.o.
	TL159 Bot2 WT RV	GACTCGGCAGTATACCGTGGTGCATTCC
	TL147 gRNA_rev	AAAAGCACCGACTCGGTGCCACTTTTTCAAGTTGATAACGGACTAGCCTTATTTTAACTTGCTATTTCTAGCTCTAAAAC	Constant oligonucleotide for sgRNA synthesis
	gRNA Bos1-T1	AAGCTAATACGACTCACTATAGGGGGTCAAGCAGAAATCGAGTTTTAGAGCTAGAAATAGCAAG	sgRNA targeting Bos1
	gRNA Bos1-T2	AAGCTAATACGACTCACTATAGGAACTGAAGGTATTCTTGGGTTTTAGAGCTAGAAATAGCAAG	sgRNA targeting Bos1
	gRNA Bos1-T3	AAGCTAATACGACTCACTATAGTTCCTACATCTCTTGCTACGGTTTTAGAGCTAGAAATAGCAAG	sgRNA targeting Bos1
	TL25 Bos1-T5 gRNA	AAGCTAATACGACTCACTATAGATTGAGAACGTTCGCCGCCGGTTTTAGAGCTAGAAATAGCAAG	sgRNA targeting Bos1
	TL26 Bos1-T7 gRNA	AAGCTAATACGACTCACTATAGCAAGAGATGTAGGAACTGAGTTTTAGAGCTAGAAATAGCAAG	sgRNA targeting Bos1
	TL27 Bos1-T8 gRNA	AAGCTAATACGACTCACTATAGTCGAAGGCGTCCAGGGCATGGTTTTAGAGCTAGAAATAGCAAG	sgRNA targeting Bos1
	TL 107 Sod1 gRNA 1	AAGCTAATACGACTCACTATAGCACATGACTAATATCTTCACGTTTTAGAGCTAGAAATAGCAAG	sgRNA targeting sod1
	TL125 Nat gRNA1	AAGCTAATACGACTCACTATAGCTGACCGTCGAGGACATCGGTTTTAGAGCTAGAAATAGCAAG	sgRNA targeting nat
	TL 98 Bot2 gRNA 2	AAGCTAATACGACTCACTATAGTTCGACTCGGCAGTATACCGGTTTTAGAGCTAGAAATAGCAAG	sgRNA targeting bot2
	TL 96 Boa6 gRNA 2	AAGCTAATACGACTCACTATAGTCATGGGTGGGAATGCACCAGTTTTAGAGCTAGAAATAGCAAG	sgRNA targeting boa6
	TL 166 Nep1 gRNA	AAGCTAATACGACTCACTATAGCGCTTGGGTCAACAACCCCGGTTTTAGAGCTAGAAATAGCAAG	sgRNA targeting nep1
	TL 168 Nep2 gRNA	AAGCTAATACGACTCACTATAGTATGTTCGAGGAGGACAAAGGTTTTAGAGCTAGAAATAGCAAG	sgRNA targeting nep2
	TL141_ SdhB-1_gRNA	AAGCTAATACGACTCACTATAgACACTATTCTCAACTGCTCGGTTTTAGAGCTAGAAATAGCAAG	sgRNA targeting sdhB
	TL142_ SdhB-2_gRNA	AAGCTAATACGACTCACTATAGCTGCTCGAGGACATGTCCGAGTTTTAGAGCTAGAAATAGCAAG	sgRNA targeting sdhB
	TL148_ SdhB_RT_F	AGGAAAAGAATACTTGCAATCTAAGGAGGATCGTAAG	Amplification of 500bp sdhB codon 272 mixed RT
	TL149_ SdhB_RT_R	ACAATGGCTTGGCTTGGAGGACAATG
	TL151_SdhB_OS_F	CCATATCTTCAACACACCGACCCAGCACC	Check for sdhB editing
	TL152_SdhB_OS_R	GCCCCCGAATATAATCCAACCCTTCTGAGAGG
	sdhb_F1	CATTAAGCCATATCTTCAACACACC	Primary and nested PCR for Illumina sequencing of sdhB
	sdhb_R1	TATGGCTCTTCTTTCACTTGCATTC
	sdhb_F2	AGAGTTACAGATGGCTTGCAGATTC
	sdhb_R2	ACTTAGCAATAACCGCCCAAAAC
	pTEL-kanR-F	CGCGATAATGTCGGGCAATC	Verification of loss of kanR gene in pTEL-Fen transformants
	pTEL-kanR-R	CACCGAGGCAGTTCCATAGG
	pTel_screen_FW	GCTCACATGCATGTAGGATCC	Test for presence of trpC promo-ter in pTEL-Fen transformants
	PtrpC_overlap	TTGGATGCTTGGGTAGAATAGGT
	MoPit FL F	ATGAGGTTTTCTACGGCCTTTCTC	Verification of MoPIT k.o.
	MoPit FL R	CAAGTCACCCCATGGAGTGG
	MH-AlbF	GCCGCCACAAGCTCCCTCACCAAGGCCACGGCCATCCCGGTCcaatgcgttttattcttgttgacatg	Amplification of hph with 50bp homologous flanks of MoALB1
	MH-Alb R	GCAGAGCCTCTTGCATGAAACCTTGAAGCTGCTTGGCCTGctcactggccgtcgttttac
	MH-Pit F	ATGAGGTTTTCTACGGCCTTTCTCGCCCTGCTCTCGGTCGGaTGAcaatgcgttttattcttgttgacatgg	Amplification of hph with 50bp homologous flanks of MoPIT
	MH-Pit R	CTACAAGTCACCCCATGGAGTGGCAATGCTATTCCTCTCActcactggccgtcgttttac
	SeqPit5‘F	GCACTCCTGGTATCTACTGCC	Verification of MoPIT k.o. via HR
	SeqPit3‘R	GTTGATGTAAGCGCCCTCCT
	SeqPit3‘F	CGGAGACGCTGTCGAACTTT
	SeqPit3‘R	TTGGTGTCGATGTCAGCTCC
	sgRNA_Alb1	aagctaatacgactcactataGAGAATCTCGGAGACGACAGGTTTTAGAGCTAGAaatagcaag	sgRNA targeting MoALB1
	sgRNA_Pit	aagctaatacgactcactatagAGTCTTGTTATCAAGGCCAGGTTTTAGAGCTAGAaatagcaag	sgRNA targeting MoPIT
	SeqAlb F	GGATTCCTCGCCGAGTTCTAC	Sequencing of MoALB1 HR k.o.
	SeqAlb R	TCGACCAGCTCACCCTAGATC
