# Supplementary material for: CRISPR/Cas with ribonucleoprotein complexes and transiently selected telomere vectors allows highly efficient marker-free and multiple genome editing in Botrytis cinerea
Source: PLoS Pathog. 2020 Aug 17;16(8):e1008326. doi: 10.1371/journal.ppat.1008326 (PMC7451986; doi:10.1371/journal.ppat.1008326)
Supplement: S1 Data — (XLSX) [file ppat.1008326.s021.xlsx]

## Sheet: Figure 1E+F
Supplementary file 2: Raw data
Fig. 1E	IprR transformants				Fig. 1F	IprR transformants				Transformation rate relative to SV40-Cas9-SV40
	Stable	Transient	RNP			SV40-Cas9-SV40	Cas9-(SV40)x4	Cas9-(Stu)x2		SV40-Cas9-SV40	Cas9-(SV40)x4	Cas9-(Stu)x2
Exp. 1	76	529	896		Exp. 1	298	779	793		0.195892	2.61409	2.66107
Exp. 2	176	796	1314		Exp. 2	219	377	896		0.143961	1.72146	4.09132
Exp. 3	71	3304	652		Exp. 3	2148	1872	8352		1.412	0.871508	3.88827
Exp. 4	53	114	1150		Exp. 4	3420	5166	12780		2.24815	1.51053	3.73684
Exp. 5			1908		Mean	1521.25	2048.5	5705.25		1	1.6794	3.59438
Exp. 6			1274		St. dev.	1340.73	1881.19	5106.77		0.881337	0.623825	0.553326
Exp. 7			1070
Exp. 8			854
Exp. 9			793
Exp. 10			1276
Exp. 11			1824
Mean	94	1185.75	1182.82
Std. dev.	48.1093	1246.88	382.471

## Sheet: Figure 2B
	bos1-T1 sgRNA (T1)
	+T	deltaA	deltaAA	deltaAAA	Insertions	Total
BosR transformants	39	1	1	1	8	50
Percentage [%]	78	2	2	2	16	100
	bos1-T2 sgRNA (T2)
	+T	+C	deltaA	deltaCT	Insertions	Total
BosR transformants	40	1	6	4	11	62
Percentage [%]	64.5161	1.6129	9.67742	6.45161	17.7419	100
	bos1-T3 sgRNA (T3)
	+T	Insertions	Total
BosR transformants	10	6	16
Percentage [%]	62.5	37.5	100
	bos1-T7 sgRNA (T7)
	delta(N)9	+C/G	Insertions	Total
BosR transformants	15	1	1	17
Percentage [%]	88.2353	5.88235	5.88235	100

## Sheet: Figure 3B+D
Fig. 3B								Fig. 3D
RNP targeting Bos1	FenR transformants									PAM adjacent	PAM distant
	Exp. 1	Exp. 2	Exp. 3	Exp. 4	Mean	St. dev.		IprR transformants	Exp. 1	1384	1140
FenR-0bp	18	17	22	9	16.5	4.71699			Exp. 2	920	1172
FenR-30bp	36	88	67	8	49.75	30.384			Exp. 3		904
FenR-40bp	151	89	14	28	70.5	54.3622			Exp. 4	692	1460
FenR-60bp	95	191	119	168	143.25	38.1076			Exp. 5	904	1264
									Exp. 6	2504
No RNP	FenR transformants								Mean	1280.8	1188
RT	Exp. 1	Exp. 2	Exp. 3	Mean	St. dev.				St. Dev.	652	180.5
FenR-0bp	8	8	3	6.33333	2.35702
FenR-30bp	3	18	2	7.66667	7.31817			FenR transformants	Exp. 1	26	19
FenR-40bp	4	5	4	4.33333	0.471405				Exp. 2	122	10
FenR-60bp	8	5	9	7.33333	1.69967				Exp. 3		278
									Exp. 4	168
									Exp. 5	404	408
									Mean	180	178.8
									St. Dev.	139.1	170.6

## Sheet: Figure 4B
	FenR transformants			Transformants being NatS (marker exchange)			Transformants being IprR (coediting)
	No RNP (Control)	RNP-Nat	RNP Nat+Bos1	No RNP	RNP-Nat	RNP Nat+Bos1	No RNP	RNP-Nat	RNP Nat+Bos1
Exp. 1		364	168		28/34 (82.4%)	11/20 (55.0%)		n.a.	20/27 (74.1%)
Exp. 2	76	325	123	0/25	17/25 (68.0%)	14/25 (56.0%)	n.a.	n.a.	16/25 (64.0%)
Exp.3	56	1296	392	0/25	34/49 (69.4%)	14/27 (51.9%)	n.a.	n.a.	27/50 (54.0%)
Mean	66	1985	683	0	0.7326	0.543			0.6403
St.dev.	10	448.824	117.644	0	0.0648	0.0174			0.0821

## Sheet: Figure 5C
	FenR transformants
	Total number	Fluorescent (%)
Exp. 1	1664
Exp. 2	2471	22/25 (88,0)
Exp. 3	3538	15/40 (37,5)
Exp. 4	7248	22/30 (73,3)
Exp. 5	6704
Mean	4325	66.2667
St.dev.	2251.27	21.2079

## Sheet: Figure 6C+D
Fig. 6C+D		HygR out of 72 tested FenR transformants	% HygR transformants	Transformants confirmed as HR	Editing rate [%]
Guy11	Exp. 1	23	31.9444	3	4.16667
	Exp. 2	39	54.1667	4	5.55556
	Exp. 3	31	43.0556	6	8.33333
	Exp. 4	49	68.0556	1	1.38889
	Mean		49.3056		4.86111
	St. dev.		13.3759		2.50386
Guy11ku80	Exp. 1	6	8.33333	0	0
	Exp. 2	16	22.2222	3	4.26667
	Exp. 3	18	25	0	0
	Exp. 4	15	20.8333	0	0
	Mean		19.0972		1.05167
	St. dev.		6.39304

## Sheet: Figure 7B-E
Fig. 7B: Codon abundance among FenR transformants: no SDHI selection										Fig. 7C: Codon abundance among FenR transformants: Boscalid selection												Fig. 7D: Codon abundance among FenR transformants: Fluopyram selection												Fig. 7E: Codon abundance among FenR transformants: Pydiflumetofen selection
	Exp. 1		Exp. 2		Exp. 3		Mean (relative)				Exp. 1		Exp. 2		Exp. 3		Exp. 4		Mean (relative)				Exp. 1		Exp. 2		Exp. 3		Exp. 4		Mean (relative)				Exp. 1		Exp. 2		Exp. 3		Exp. 4		Mean (relative)
Triplet	Absolut	Relative	Absolut	Relative	Absolut	Relative	Mean	St. dev.		Triplet	Absolut	Relative	Absolut	Relative	Absolut	Relative	Absolut	Relative	Mean	St. dev.		Triplet	Absolut	Relative	Absolut	Relative	Absolut	Relative	Absolut	Relative	Mean	St. dev.		Triplet	Absolut	Relative	Absolut	Relative	Absolut	Relative	Absolut	Relative	Mean	St. dev.
CAC (WT)	483292	0.68554	566316	0.787906	317814	0.884037				CAC	171883	0.2604	455241	0.552322	266270	0.482925	104104	0.2348				CAC	530479	0.868212	546751	0.812785	619712	0.866863	409150	0.726758				CAC	379666	0.602894	397781	0.758438	554869	0.786163	312333	0.54973
Edited (all)	221688	0.31446	152445	0.212094	41689	0.115963				Edited (all)	488190	0.7396	368990	0.447678	285099	0.517075	339269	0.7652				Edited (all)	80523	0.131788	125937	0.187215	95178	0.133137	153830	0.273242				Edited (all)	250073	0.397106	126693	0.241562	150925	0.213837	255824	0.45027
ATT (Ile)	14017	0.0198828	7238	0.0100701	1656	0.00460636	0.0501435	0.00977936		AAG (Lys)	131525	0.199258	111627	0.135432	64887	0.117683	76977	0.173617	25.2335	3.54874		AAT (Asn)	27001	0.0441913	16151	0.0240096	14984	0.0209599	22969	0.040799	19.2578	8.30977		GTT (Val)	75468	0.11984	12668	0.0241537	32512	0.0460644	52209	0.0918919	20.5318	7.15948
CAA (Gln)	13290	0.0188516	8988	0.0125049	2256	0.00627533	0.0576744	0.00254911		GTT (Val)	117266	0.177656	74766	0.09071	64189	0.116417	60684	0.136869	20.2212	1.88957		GTT (Val)	12946	0.0211881	15904	0.0236425	14856	0.0207808	22381	0.0397545	14.7159	1.32623		TTG (Leu)	45646	0.072484	9847	0.018775	31196	0.0441999	47994	0.0844731	16.364	5.04156
GAT (Asp)	12479	0.0177012	7646	0.0106378	4029	0.0112071	0.0676969	0.0206215		AGA (Arg)	59853	0.0906763	33905	0.0411353	27859	0.050527	35353	0.0797365	9.79354	0.503097		TTG (Leu)	11570	0.0189361	11889	0.0176739	12120	0.0169537	20379	0.0361984	12.4477	1.83408		TAT (Tyr)	21545	0.0342126	7484	0.0142695	10085	0.0142889	21979	0.0386847	7.44906	1.1865
GCT (Ala)	11762	0.0166842	9489	0.0132019	1872	0.00520719	0.053402	0.00708384		TTG (Leu)	52800	0.0799912	17978	0.0218118	42628	0.077313	45807	0.103315	11.1086	4.44938		ATT (Ile)	5073	0.00830276	11183	0.0166243	11293	0.0157968	17112	0.0303954	9.54225	2.17073		ATT (Ile)	13652	0.0216788	7437	0.0141799	10426	0.014772	22515	0.0396281	6.75959	1.29146
TGG (Trp)	11539	0.0163678	7913	0.0110092	2968	0.00825584	0.0583839	0.00905818		TAT (Tyr)	46612	0.0706164	17377	0.0210827	22877	0.0414913	27668	0.0624034	6.96292	1.59442		ACA (Thr)	3955	0.00647297	6998	0.010403	4943	0.00691435	7036	0.0124978	5.05892	0.361552		TGT (Cys)	13599	0.0215947	7029	0.013402	8219	0.011645	15190	0.0267356	5.59237	0.204036
GAA (Glu)	11520	0.0163409	8418	0.0117118	2065	0.00574404	0.0522394	0.00232959		ACA (Thr)	23507	0.0356127	9135	0.0110831	15102	0.02739	19900	0.0448832	4.54611	1.4823		AAG (Lys)	3047	0.00498689	8252	0.0122672	4508	0.00630587	5560	0.00987602	4.67182	1.16699		AAG (Lys)	12009	0.0190698	9776	0.0186396	7879	0.0111633	11460	0.0201705	5.55465	1.27536
TTC (Phe)	11499	0.0163111	7209	0.0100298	1872	0.00520719	0.0480211	0.00289067		TGT (Cys)	11648	0.0176465	11931	0.0144753	11179	0.020275	16709	0.0376861	4.02651	0.694595		CAT (His)	2126	0.00347953	5092	0.00756963	2885	0.00403559	5148	0.0091442	3.26531	0.514148		ACA (Thr)	9811	0.0155795	5341	0.0101835	5620	0.00796266	8307	0.014621	3.77745	0.352642
AAG (Lys)	11478	0.0162813	8969	0.0124784	2273	0.00632262	0.0550442	0.00290526		CAA (Gln)	10221	0.0154847	11680	0.0141708	6771	0.0122803	7723	0.0174187	2.60558	0.397895		ATG (Met)	1981	0.00324222	5979	0.00888822	4366	0.00610723	8412	0.0149419	4.31584	1.1216		TTC (Phe)	9024	0.0143297	5427	0.0103475	4850	0.00687169	8500	0.0149607	3.60706	0.416378
TAT (Tyr)	11389	0.0161551	7005	0.00974594	1736	0.00482889	0.0408534	0.00343819		ATT (Ile)	5788	0.00876873	9152	0.0111037	6335	0.0114896	10821	0.0244061	2.63061	0.409021		TGT (Cys)	1756	0.00287397	5682	0.00844671	2291	0.00320469	4518	0.00802515	3.00915	0.909926		AGA (Arg)	7671	0.0121812	7628	0.0145441	5281	0.00748235	8755	0.0154095	4.00243	1.17665
AGA (Arg)	11302	0.0160317	7797	0.0108478	1913	0.00532124	0.0493384	0.00244117		TTC (Phe)	4686	0.00709921	8535	0.0103551	4090	0.0074179	5757	0.0129846	1.81485	0.368211		AGA (Arg)	1381	0.00226022	4895	0.00727678	2240	0.00313335	3693	0.00655974	2.58902	0.796741		ATG (Met)	7151	0.0113555	4387	0.00836457	3978	0.00563621	7269	0.012794	2.94985	0.308864
ATG (Met)	11217	0.0159111	5719	0.00795675	1557	0.00433098	0.0418204	0.00620715		TCT (Ser)	4594	0.00695984	10400	0.0126178	2916	0.00528865	4391	0.00990363	1.71185	0.790329		GAA (Glu)	1252	0.00204909	5362	0.00797101	2537	0.0035488	3982	0.00707308	2.76666	0.966128		GGA (Gly)	5226	0.00829868	5129	0.00977932	3315	0.00469684	6741	0.0118647	2.74241	0.781192
CAT (His)	11145	0.015809	7270	0.0101146	2141	0.00595544	0.0497731	0.00153833		GCT (Ala)	2328	0.00352688	9361	0.0113573	2231	0.00404629	4403	0.00993069	1.53908	0.85		CAA (Gln)	1157	0.00189361	3687	0.005481	1861	0.0026032	3548	0.00630218	2.15656	0.542111		CAA (Gln)	4049	0.00642965	6358	0.0121226	3319	0.00470251	6519	0.0114739	2.84622	1.29729
TCT (Ser)	11085	0.0157239	8409	0.0116993	1604	0.00446172	0.0478797	0.00697529		ATG (Met)	3944	0.0059751	5151	0.00624946	2484	0.00450515	3729	0.00841053	1.12213	0.214823		TTC (Phe)	1138	0.00186251	3183	0.00473176	1618	0.00226329	3575	0.00635014	2.01117	0.451981		TCT (Ser)	3921	0.00622639	5895	0.0112398	3066	0.00434404	6976	0.0122783	2.74482	1.17636
GGA (Gly)	10849	0.0153891	7010	0.00975289	1528	0.00425031	0.0438581	0.00523604		GGA (Gly)	3812	0.00577512	6928	0.00840541	2138	0.00387762	3649	0.00823009	1.23434	0.473854		GAT (Asp)	1116	0.00182651	3516	0.00522679	3482	0.00487068	4748	0.00843369	2.73069	0.836567		TGG (Trp)	3465	0.00550228	5170	0.0098575	3819	0.00541093	5078	0.00893767	2.49542	1.00084
TTG (Leu)	10187	0.0144501	8075	0.0112346	2606	0.0072489	0.0538108	0.00678609		GAA (Glu)	2057	0.00311632	7369	0.00894045	1855	0.00336435	3153	0.00711139	1.19236	0.580283		TGG (Trp)	1022	0.00167266	3972	0.00590467	3337	0.00466785	4392	0.00780134	2.69608	0.855422		GAA (Glu)	3442	0.00546576	5645	0.0107632	2863	0.00405642	5091	0.00896055	2.42976	1.19279
CCA (Pro)	9892	0.0140316	5966	0.00830039	2624	0.00729897	0.0488997	0.0101791		TGG (Trp)	1816	0.00275121	5382	0.00652972	1595	0.0028928	2602	0.00586865	0.928325	0.384394		GGA (Gly)	877	0.00143535	2549	0.00378928	1349	0.001887	3385	0.00601265	1.68275	0.449261		GCT (Ala)	3378	0.00536413	5791	0.0110415	2251	0.00318932	4790	0.00843077	2.32139	1.31269
TGT (Cys)	9437	0.0133862	6826	0.0094969	1676	0.00466199	0.042516	0.00186785		GAT (Asp)	1649	0.00249821	4585	0.00556276	2219	0.00402453	2724	0.00614381	0.94127	0.213295		GCT (Ala)	835	0.00136661	3330	0.00495029	1341	0.00187581	3278	0.00582259	1.80525	0.623935		CAT (His)	3279	0.00520692	4094	0.00780592	2706	0.00383398	4477	0.00787986	2.02141	0.723598
AAT (Asn)	9360	0.013277	7505	0.0104416	1519	0.00422528	0.0426296	0.00523126		CAT (His)	1692	0.00256335	4918	0.00596677	1330	0.00241218	3242	0.00731213	0.918305	0.354656		CCA (Pro)	826	0.00135188	2644	0.0039305	2473	0.00345927	3530	0.0062702	2.00457	0.592391		AAT (Asn)	3020	0.00479564	4834	0.00921685	2682	0.00379998	3755	0.00660909	2.067	1.02943
GTT (Val)	9232	0.0130954	9390	0.0130641	1911	0.00531567	0.0496932	0.00858906		AAT (Asn)	1592	0.00241185	6134	0.00744209	1471	0.0026679	2151	0.00485145	0.937449	0.514861		TCT (Ser)	734	0.00120131	2885	0.00428876	1470	0.00205626	3092	0.0054922	1.68921	0.522153		GAT (Asp)	2987	0.00474323	4175	0.00796036	4634	0.00656566	4907	0.0086367	2.36958	0.856297
ACA (Thr)	9009	0.0127791	5603	0.00779536	1883	0.00523779	0.0463222	0.00398187		CCA (Pro)	800	0.00121199	2676	0.00324666	943	0.00171029	1826	0.00411843	0.5314	0.16111		TAT (Tyr)	730	0.00119476	2784	0.00413862	1224	0.00171215	3092	0.0054922	1.60331	0.529236		CCA (Pro)	1730	0.00274717	2578	0.0049154	2224	0.00315106	3312	0.00582937	1.37371	0.479146

## Sheet: Figure 7F
SDHI fungicide sensitivity (EC50)
Boscalid	WT (His)	Ile	Val	Leu	Tyr	Arg	Lys	Phe	Met	Glu	Gly	Cys	Pro	Asn	Gln	Thr	Ser
Exp. 1	0.08969	10.69	>10	>10	9.549	3.096	>10	9.065	10.53	2.697	8.086	>10	0.2511	0.2276	2.99	>10	2.299
Exp. 2	0.09972	>10	>10	>10	7.463	7.949	>10	10.7	10.11	2.663	7.568	>10	0.271	0.3045	2.436	>10	1.062
Exp. 3	0.1803	>10	>10	>10	3.539	7.084	>10	8.88	3.575	2.973	3.928	>10	0.2138	0.2431	1.694	>10	0.992
Mean	0.123237	>10	>10	>10	6.85033	6.043	>10	9.54833	8.07167	2.77767	6.52733	>10	0.2453	0.2584	2.37333	>10	1.451
St. dev.	0.0405571				2.49153	2.11355		0.817846	3.18424	0.138817	1.85013		0.0237092	0.0332061	0.530942		0.600307
Fluopyram	WT (His)	Ile	Val	Leu	Tyr	Arg	Lys	Phe	Met	Glu	Gly	Cys	Pro	Asn	Gln	Thr	Ser
Exp. 1	0.2635	10.3	2.964	3.115	0.02855	0.2294	0.6271	0.09597	2.001	0.2802	0.03931	0.653	0.3019	2.895	0.09522	0.9431	0.01868
Exp. 2	0.246	10.39	2.602	4.786	0.03072	0.2421	0.6645	0.09401	1.908	0.2635	0.02801	0.6736	0.3481	3.244	0.1034	1.016	0.009883
Exp. 3	0.2224	10.29	2.264	2.321	0.02713	0.1677	0.307	0.06072	0.7503	0.2419	0.02164	0.3331	0.2828	2.341	0.09809	0.77	0.009759
Mean	0.243967	10.3267	2.61	3.40733	0.0288	0.213067	0.532867	0.0835667	1.5531	0.261867	0.0296533	0.553233	0.310933	2.82667	0.0989033	0.9097	0.012774
St. dev.	0.0168405	0.0449691	0.28583	1.02734	0.00147623	0.0324954	0.16044	0.0161748	0.568934	0.0156785	0.00730674	0.155885	0.0274132	0.371801	0.00338863	0.103169	0.00417648
Pydiflumetofen	WT (His)	Ile	Val	Leu	Tyr	Arg	Lys	Phe	Met	Glu	Gly	Cys	Pro	Asn	Gln	Thr	Ser
Exp. 1	0.0098	2.536	0.8672	0.8751	0.2306	0.07809	0.0835	0.1743	0.1061	0.07607	0.2325	0.3076	0.009797	0.02203	0.02662	0.1	0.03097
Exp. 2	0.01941	2.297	0.3067	0.6536	0.2151	0.07213	0.08629	0.1917	0.09538	0.03305	0.1912	0.3064	0.008596	0.02342	0.0285	0.1022	0.01827
Exp. 3	0.00558	1.162	0.2809	0.3011	0.1011	0.03061	0.06298	0.1097	0.06389	0.03467	0.1019	0.2465	0.006419	0.009854	0.01735	0.07315	0.01031
Mean	0.0115967	1.99833	0.484933	0.609933	0.182267	0.0602767	0.07759	0.158567	0.0884567	0.04793	0.1752	0.286833	0.00827067	0.0184347	0.0241567	0.0917833	0.01985
St. dev.	0.00578724	0.599372	0.270508	0.23636	0.0577413	0.0211181	0.0103934	0.0352766	0.0179141	0.019909	0.0545044	0.0285242	0.00139812	0.00609393	0.00487385	0.0132063	0.00850808

## Sheet: Fig S2B
		Radial growth after 72 h (mm)						Relative radial growth under stress (%)
		HA	0.5M NaCl	0.5M Sorb				HA	0.5M NaCl	0.5M Sorb
WT	Exp. 1a	25.195	21.905	30.19		WT	Mean	1	0.90379	1.22699
	Exp. 1b	23.61	22.36	30.19			St. dev.		0.0931969	0.104404
	Exp. 2a	21.86	17.98	24.89
	Exp. 2b	21.7	18.11	26.98		M98	Mean	1	0.413622	0.67193
	Exp. 3a	24.385	23.155	32.1			St. dev.		0.0615366	0.0948669
	Exp. 3b	23.1	22.885	27.245
	Mean	23.3083	21.0658	28.5992		M99	Mean	1	0.479708	0.715687
	St. dev.	1.26079	2.17226	2.43347			St. dev.		0.0852684	0.0675353
M98	Exp. 1a	18.185	8.455	12.15		M100	Mean	1	0.338713	0.644701
	Exp. 1b	19.065	8.495	12.345			St. dev.		0.0808173	0.142959
	Exp. 2a	15.815	6.37	10.085
	Exp. 2b	16.735	5.59	10.06
	Exp. 3a	19.395	8.11	14.09
	Exp. 3b	19.745	8.04	14.47
	Mean	18.1567	7.51	12.2
	St. dev.	1.43682	1.1173	1.72247
M99	Exp. 1a	19.635	8.34	13.745
	Exp. 1b	19.1	7.37	13.745
	Exp. 2a	18.665	8.09	11.73
	Exp. 2b	18.67	7.8	11.51
	Exp. 3a	17.35	9.975	14.845
	Exp. 3b	18.2	11.97	14.31
	Mean	18.6033	8.92417	13.3142
	St. dev.	0.7133	1.58628	1.25638
M100	Exp. 1a	22.195	6.75	12.01
	Exp. 1b	21.895	6.895	12.015
	Exp. 2a	15.72	4.235	8.935
	Exp. 2b	14.975	4.275	8.505
	Exp. 3a	18.88	7.66	15.23
	Exp. 3b	17.875	7.965	15.215
	Mean	18.59	6.29667	11.985
	St. dev.	2.76344	1.50239	2.65761

## Sheet: Fig S5
		Transformation results
		PCR fragment as RT		Circular plasmid as RT
		IprR	FenR	IprR	FenR
	Exp. 1	213	181	n.d.	64
	Exp. 2	883	145	129	37
	Exp. 3	66	49	667	175
	Mean	387.333	125	398	92
	St. dev.	355.59	55.7136	269	59.716

[truncated: 3 more sheets: Fig S6C+D, Fig S8, Fig S13]
